# Supplementary material for: Biofilm Formation by Pseudomonas aeruginosa in a Novel Septic Arthritis Model
Source: Front Cell Infect Microbiol. 2021 Sep 21;11:724113. doi: 10.3389/fcimb.2021.724113 (PMC8490669; doi:10.3389/fcimb.2021.724113)
Supplement: Supplementary file 1 [file DataSheet_1.zip]

Archive with 7 entries (6 files):
- data(Figure 1F2DEF3F5F)/
- data(Figure 1F2DEF3F5F)/Figure 1F(arthritis index).xlsx
- data(Figure 1F2DEF3F5F)/Figure 2D(╙1⁄2╣Γ╩2╛▌).xlsx
- data(Figure 1F2DEF3F5F)/Figure 2E(PWY╔·╬∩─ñ╔·│╔┴┐).xlsx
- data(Figure 1F2DEF3F5F)/Figure 2F(╛·┬Σ╝╞╩2).xlsx
- data(Figure 1F2DEF3F5F)/Figure 3F(╗1⁄4─ñ╘÷║±║±╢╚).xlsx
- data(Figure 1F2DEF3F5F)/Figure 5F (area).xlsx
