# Supplementary material for: Biofilm Formation by Pseudomonas aeruginosa in a Novel Septic Arthritis Model
Source: Front Cell Infect Microbiol. 2021 Sep 21;11:724113. doi: 10.3389/fcimb.2021.724113 (PMC8490669; doi:10.3389/fcimb.2021.724113)
Supplement: Supplementary file 1 [file DataSheet_1.zip › data(Figure 1F2DEF3F5F)/Figure 1F(arthritis index).xlsx]

## Sheet: Sheet1
						PAO1				PAO1ΔwspF				PAO1/plac-yhjH				LB				talc
						1.89	2.21	2.15	1.92	2.95	2.56	2.81	2.64	1.52	1.46	1.42	1.56	0	0	0	0	0.65	0.52	0.42	0.48
						P1	P2	P3	P4	W1	W2	W3	W4	Y1	Y2	Y3	Y4	LB1	LB2	LB3	LB4	Talc1	Talc2	Talc3	Talc4
