# Supplementary material for: Biofilm Formation by Pseudomonas aeruginosa in a Novel Septic Arthritis Model
Source: Front Cell Infect Microbiol. 2021 Sep 21;11:724113. doi: 10.3389/fcimb.2021.724113 (PMC8490669; doi:10.3389/fcimb.2021.724113)
Supplement: Supplementary file 1 [file DataSheet_1.zip › data(Figure 1F2DEF3F5F)/Figure 2D(╙1⁄2╣Γ╩2╛▌).xlsx]

## Sheet: Sheet1
				24小时后
					Y（OD值）	6	6	6	6	6	5.533
					Y荧光	15.41	16.4	16.39	16.97	17.94	17.56
						2.56833	2.73333	2.73167	2.82833	2.99	3.17369
					P（OD值）	6	5.436	6	6	5.494	6
					P荧光	26.1	25.54	25.11	23.69	23.48	32.2
						4.35	4.69831	4.185	3.94833	4.27375	5.36667
					W（OD值）	6	6	5.429	4.839	5.371	4.762
					W荧光	430	432.3	423.3	458.5	438.4	446.6
						71.6667	72.05	77.9702	94.751	81.6235	93.7841
