# Supplementary material for: Biofilm Formation by Pseudomonas aeruginosa in a Novel Septic Arthritis Model
Source: Front Cell Infect Microbiol. 2021 Sep 21;11:724113. doi: 10.3389/fcimb.2021.724113 (PMC8490669; doi:10.3389/fcimb.2021.724113)
Supplement: Supplementary file 1 [file DataSheet_1.zip › data(Figure 1F2DEF3F5F)/Figure 2E(PWY╔·╬∩─ñ╔·│╔┴┐).xlsx]

## Sheet: Sheet1
	波长:595 nm
				6	0.522	0.933
				6	0.44	0.929
				5.285	0.505	0.682
				5.175	0.482	0.631
				5.146	0.447	0.846
				6	0.494	0.86
				2	3	4
				荧光W10^80001	荧光Y10^80001	荧光P10^80002
				荧光W10^80001	荧光Y10^80001	荧光P10^80002
				荧光W10^80001	荧光Y10^80001	荧光P10^80002
				荧光W10^80001	荧光Y10^80001	荧光P10^80002
				荧光W10^80001	荧光Y10^80001	荧光P10^80002
				荧光W10^80001	荧光Y10^80001	荧光P10^80002
				荧光W10^80001	荧光Y10^80001	荧光P10^80002
