# Supplementary material for: Biofilm Formation by Pseudomonas aeruginosa in a Novel Septic Arthritis Model
Source: Front Cell Infect Microbiol. 2021 Sep 21;11:724113. doi: 10.3389/fcimb.2021.724113 (PMC8490669; doi:10.3389/fcimb.2021.724113)
Supplement: Supplementary file 1 [file DataSheet_1.zip › data(Figure 1F2DEF3F5F)/Figure 2F(╛·┬Σ╝╞╩2).xlsx]

## Sheet: Sheet1
						细菌计数	0.15g	1g（10^7)	lg	结果
					Y1		2*10^6	1.33	0.123852	7.12385
					Y2		2.72*10^6	1.81	0.257679	7.25768
					Y3		2.63*10^6	1.75	0.243038	7.24304
					Y4		2.82*10^6	1.88	0.274158	7.27416
					W1		2.58*10^6	1.72	0.235528	7.23553
					W2		2.32*10^6	1.55	0.190332	7.19033
					W3		2.86*10^6	1.91	0.281033	7.28103
					W4		2.46*10^6	1.64	0.214844	7.21484
					P1		2.35*10^6	1.57	0.1959	7.1959
					P2		2.75*10^6	1.83	0.262451	7.26245
					P3		2.15*10^6	1.43	0.155336	7.15534
					P4		2.82*10^6	1.21	0.0827854	7.08279
