# Supplementary material for: Biofilm Formation by Pseudomonas aeruginosa in a Novel Septic Arthritis Model
Source: Front Cell Infect Microbiol. 2021 Sep 21;11:724113. doi: 10.3389/fcimb.2021.724113 (PMC8490669; doi:10.3389/fcimb.2021.724113)
Supplement: Supplementary file 1 [file DataSheet_1.zip › data(Figure 1F2DEF3F5F)/Figure 3F(╗1⁄4─ñ╘÷║±║±╢╚).xlsx]

## Sheet: Sheet1
					PAO1				PAO1ΔwspF				PAO1/plac-yhjH				LB				talc
					2.3392	2.6558	2.6593	2.8256	2.81887	3.06615	3.76568	3.54138	1.20575	1.44831	2.21958	1.49322	0.0283	0.0302	0.0343	0.0334	0.75178	0.73352	0.59776	1.11381
					P1	P2	P3	P4	W1	W2	W3	W4	Y1	Y2	Y3	Y4	LB1	LB2	LB3	LB4	Talc1	Talc2	Talc3	Talc4
