# Supplementary material for: Biofilm Formation by Pseudomonas aeruginosa in a Novel Septic Arthritis Model
Source: Front Cell Infect Microbiol. 2021 Sep 21;11:724113. doi: 10.3389/fcimb.2021.724113 (PMC8490669; doi:10.3389/fcimb.2021.724113)
Supplement: Supplementary file 1 [file DataSheet_1.zip › data(Figure 1F2DEF3F5F)/Figure 5F (area).xlsx]

## Sheet: Sheet1
						LB				talc				PAO1				PAO1ΔwspF				PAO1/plac-yhjH
						0	0	0	0	0	0	0	0	782123	685226	752361	654260	1403100	1354260	1256354	1354680	161573	151320	146235	132546
						LB1	LB2	LB3	LB4	Talc1	Talc2	Talc3	Talc4	P1	P2	P3	P4	W1	W2	W3	W4	Y1	Y2	Y3	Y4
